# Supplementary material for: Proline transporters ProT and PutP are required for Staphylococcus aureus infection
Source: PLoS Pathog. 2023 Jan 18;19(1):e1011098. doi: 10.1371/journal.ppat.1011098 (PMC9886301; doi:10.1371/journal.ppat.1011098)
Supplement: S1 Data — (XLSX) [file ppat.1011098.s009.xlsx]

## Sheet: Figure 1B
time (hrs)/strain	JE2 CDM			JE2 CDM-P			penta CDM			penta CDM-P
0	0.1114	0.1227	0.123	0.1174	0.1334	0.1179	0.1156	0.1171	0.119	0.1202	0.117	0.1261
0.5	0.1158	0.1228	0.1374	0.1092	0.1227	0.1183	0.1302	0.1361	0.1247	0.1357	0.1138	0.1278
1	0.1217	0.1217	0.1342	0.1082	0.1315	0.1188	0.1161	0.1298	0.1338	0.1314	0.1276	0.1299
1.5	0.1202	0.1345	0.1324	0.1165	0.1163	0.1176	0.1114	0.1287	0.1293	0.1293	0.1248	0.1317
2	0.1213	0.1519	0.1405	0.1384	0.1229	0.1259	0.1153	0.1334	0.1305	0.1349	0.1292	0.1365
2.5	0.1244	0.1608	0.142	0.1496	0.1378	0.1423	0.1283	0.1196	0.1246	0.1238	0.1173	0.1432
3	0.1446	0.1769	0.1702	0.1603	0.1458	0.1535	0.1183	0.1244	0.1225	0.1257	0.1506	0.148
3.5	0.1649	0.2051	0.1941	0.1786	0.1676	0.1685	0.1272	0.1429	0.1346	0.1379	0.1576	0.1616
4	0.2057	0.2433	0.2274	0.2018	0.1901	0.1903	0.1538	0.1878	0.1515	0.1489	0.1726	0.1688
4.5	0.2502	0.3062	0.2755	0.2364	0.2136	0.2187	0.1971	0.1892	0.1815	0.1708	0.198	0.1947
5	0.317	0.3972	0.3481	0.2819	0.2605	0.2591	0.2378	0.1875	0.2001	0.1824	0.2246	0.2076
5.5	0.4149	0.4851	0.443	0.3478	0.3124	0.3104	0.2785	0.2885	0.244	0.2263	0.2581	0.2632
6	0.501	0.5589	0.5209	0.4094	0.3898	0.3805	0.3342	0.2854	0.2976	0.2581	0.3104	0.312
6.5	0.5815	0.6318	0.5971	0.456	0.4431	0.4375	0.3565	0.4044	0.3564	0.3443	0.3661	0.3706
7	0.6356	0.6389	0.6191	0.4929	0.4917	0.4874	0.4489	0.4568	0.4059	0.407	0.4189	0.4045
7.5	0.6247	0.6517	0.6291	0.5317	0.5129	0.4893	0.4441	0.4916	0.4668	0.4769	0.4528	0.4541
8	0.6331	0.6689	0.6445	0.5318	0.5458	0.5453	0.5152	0.4907	0.5337	0.4675	0.485	0.4938
8.5	0.6307	0.6968	0.6532	0.5613	0.547	0.541	0.5127	0.5092	0.586	0.5242	0.5119	0.5162
9	0.6433	0.6998	0.6651	0.5751	0.5594	0.5513	0.5505	0.5359	0.5628	0.5505	0.5204	0.52
9.5	0.6817	0.7148	0.6734	0.5755	0.5726	0.5595	0.5406	0.5612	0.5956	0.557	0.541	0.5467
10	0.6625	0.7105	0.6786	0.5862	0.581	0.5745	0.5269	0.5641	0.6153	0.5655	0.5435	0.5631
10.5	0.6683	0.7097	0.6856	0.5856	0.5916	0.565	0.5116	0.5555	0.6295	0.5721	0.5563	0.5608
11	0.6854	0.7047	0.6804	0.584	0.5912	0.5911	0.584	0.575	0.634	0.5743	0.5545	0.5403
11.5	0.6573	0.7107	0.6708	0.5913	0.591	0.5907	0.5693	0.5681	0.6379	0.5673	0.563	0.5516
12	0.6438	0.6854	0.6674	0.5867	0.5885	0.5663	0.588	0.5826	0.6435	0.5648	0.5703	0.5516

## Sheet: Figure 1C
time (hrs)/strain	JE2 CDM			JE2 CDM-P			proC CDM			proC CDM-P			proC penta CDM			proC penta CDM-P
0	0.1532	0.1695	0.1653	0.1453	0.1441	0.1305	0.1333	0.1318	0.1321	0.1299	0.1423	0.1284	0.1609	0.1243	0.129	0.1502	0.1362	0.1119
0.5	0.1318	0.1281	0.1258	0.1276	0.134	0.1274	0.1204	0.1249	0.1188	0.1211	0.1196	0.1169	0.1257	0.1141	0.1132	0.1192	0.114	0.1126
1	0.1255	0.1271	0.126	0.1226	0.13	0.1227	0.1201	0.1218	0.1153	0.1186	0.1165	0.1126	0.1203	0.113	0.1128	0.114	0.1098	0.1108
1.5	0.1259	0.1304	0.1275	0.1228	0.1306	0.1244	0.1196	0.12	0.1164	0.118	0.1151	0.1109	0.1224	0.1123	0.1117	0.1152	0.1091	0.111
2	0.1301	0.1314	0.1299	0.1253	0.1322	0.1291	0.1211	0.124	0.1178	0.1188	0.1163	0.1142	0.1214	0.1118	0.111	0.1143	0.1088	0.1109
2.5	0.1365	0.1405	0.1346	0.1267	0.1356	0.1318	0.1229	0.1252	0.1201	0.1188	0.1166	0.1141	0.1203	0.1119	0.1104	0.1147	0.1092	0.1067
3	0.1494	0.1567	0.1475	0.1306	0.1418	0.1414	0.1263	0.1283	0.1227	0.1204	0.1171	0.1148	0.1191	0.1111	0.1091	0.1126	0.11	0.1073
3.5	0.1703	0.1828	0.1701	0.1457	0.1524	0.1535	0.13	0.1339	0.1241	0.1195	0.1175	0.1155	0.1214	0.1109	0.1102	0.1121	0.1082	0.108
4	0.2046	0.2289	0.2088	0.1597	0.1725	0.1712	0.1341	0.1387	0.1285	0.1206	0.1181	0.1147	0.1203	0.1123	0.1109	0.1114	0.1094	0.1085
4.5	0.2691	0.3061	0.2727	0.1896	0.2041	0.2057	0.1416	0.1449	0.1339	0.1207	0.1195	0.1161	0.121	0.1135	0.1094	0.1147	0.109	0.1069
5	0.3886	0.429	0.3881	0.2355	0.2556	0.2595	0.1502	0.1565	0.1407	0.1199	0.1179	0.1162	0.1218	0.1101	0.1088	0.113	0.1075	0.1111
5.5	0.4999	0.516	0.4965	0.3242	0.3577	0.3645	0.1634	0.1702	0.1515	0.1214	0.1199	0.1164	0.1215	0.1116	0.1099	0.1128	0.1084	0.11
6	0.579	0.5897	0.5712	0.4147	0.4482	0.455	0.1811	0.1885	0.1644	0.121	0.1201	0.1163	0.1211	0.1115	0.1098	0.1114	0.108	0.1103
6.5	0.6195	0.6009	0.6167	0.4617	0.4888	0.4991	0.2044	0.2139	0.1828	0.1218	0.1202	0.1167	0.123	0.1123	0.1129	0.1137	0.1082	0.1103
7	0.6207	0.6011	0.6091	0.4972	0.5146	0.5101	0.2357	0.2473	0.2081	0.1223	0.1212	0.1168	0.1223	0.1123	0.11	0.1122	0.1094	0.1105
7.5	0.6228	0.6036	0.6179	0.5	0.5162	0.5076	0.2774	0.291	0.2426	0.1223	0.1206	0.1174	0.1219	0.1119	0.1131	0.1171	0.1087	0.113
8	0.6233	0.6046	0.6189	0.5032	0.5169	0.5103	0.3403	0.3545	0.2902	0.1231	0.1213	0.1179	0.1233	0.1137	0.1132	0.1134	0.1084	0.1103
8.5	0.6251	0.6037	0.6103	0.5057	0.5213	0.5117	0.4082	0.4159	0.3538	0.1227	0.1205	0.1182	0.1227	0.1129	0.1112	0.1163	0.1114	0.1085
9	0.6238	0.5857	0.6124	0.5062	0.5181	0.5078	0.4619	0.4659	0.4275	0.1242	0.1218	0.1199	0.1226	0.1131	0.114	0.1137	0.1107	0.1074
9.5	0.6176	0.59	0.6071	0.5054	0.5156	0.4995	0.4823	0.4876	0.4813	0.1242	0.1226	0.1186	0.1228	0.1126	0.1112	0.1121	0.1118	0.1076
10	0.6065	0.5769	0.6019	0.4956	0.5095	0.4938	0.4803	0.4855	0.4996	0.1234	0.1221	0.1164	0.1218	0.1131	0.1124	0.1116	0.1108	0.1129
10.5	0.5987	0.5701	0.5946	0.4952	0.5059	0.4913	0.4827	0.4861	0.5032	0.124	0.1229	0.1187	0.1224	0.1133	0.1127	0.1121	0.109	0.1119
11	0.592	0.5655	0.5934	0.4925	0.5041	0.4882	0.4779	0.4823	0.5067	0.124	0.1236	0.1197	0.1219	0.1121	0.1135	0.1112	0.1091	0.1111
11.5	0.5857	0.5582	0.5899	0.4911	0.5021	0.4841	0.4725	0.4777	0.5041	0.1248	0.1231	0.12	0.1226	0.1124	0.1138	0.1132	0.11	0.1153
12	0.5782	0.549	0.5793	0.4897	0.5	0.4793	0.4585	0.468	0.493	0.1246	0.1227	0.1197	0.1224	0.1122	0.1122	0.1125	0.11	0.1105

## Sheet: Figure 2A
time (sec)/strain	JE2												penta						Δ4-proT						Δ4-opuC						Δ4-opuD						Δ4-proP						Δ4-putP
30	58.6511			49.8987	43.5283	36.9072	36.9064	50.2683	48.8643	37.6759	44.1439	36.1895	1.75298	60.5513	11.245	5.3288	4.76686	2.34662	65.5252	90.9552	43.9316	28.7081	29.7225	38.2302	20.6619	19.1287	2.05599	2.52594	9.38189	1.34816	3.14652	9.15433		2.71895	28.7208	1.45859	10.9282	35.7349		8.68552	6.28066	2.89877	11.5345	58.3043	13.6548	15.2896	52.5337	6.93858
60	87.9291	55.8244	89.6358	104.575	120.145	86.2678	90.5796	100.302	82.0516	86.0299	103.852	113.666	4.70311	54.1712					103.207	106.969	92.1343	31.7131	59.9983	69.4856	35.4051	2.74541					1.48858	9.93873				3.60276	39.3895	9.17216				3.08282	49.7104	71.739	151.478	50.3101	21.623	25.6591
120	197.996	100.091	196.243	228.243	199.759	230.573	282.818	219.267	192.632	190.704	145.347	155.832			7.82956	5.57216	2.75613	65.6686	207.545	212.433	175.726	83.365	130.083	99.9428	12.9605	2.52257	36.2526	4.38052	2.55368	6.97085	1.6312	20.4658	3.52456		6.95244		7.25572	61.3973	2.30775				41.0643	104.057	120.153	111.912	60.4881	79.3628
150
240	332.899	233.203		356.805	279.355	421.865	282.543	337.661	332.298	337.25	301.352	335.546	5.65798	32.1854	4.52318	17.4214	2.91257	5.44324		269.478	220.045	187.189	203.532	219.486				3.67561	2.36043	2.85736	2.88802		5.10222	4.43088	3.23466	8.08434	24.5393	24.3521	4.01128	15.6256	2.51687	3.06901	106.385	114.808	154.115	159.01	130.717	149.819
300
360	333.735		339.709		301.652	387.534	362.539	354.119	299.309	319.068	328.798	368.126	15.6105	6.59385	3.22246	13.3514	2.60429	11.3788	250.196	287.93	264.837	346.094	206.67	272.237	7.91533	22.712	3.65883	3.75114	4.19171		17.2212	8.69082	17.2536	8.14006	13.2791	12.8282	22.605	8.84235	8.87853	4.58193	3.07362	3.62576	158.575	177.336	124.112	118.253	168.24	208.021
390
420		399.346										448.921
480	400.562		323.717	409.003	349.905	311.772	246.469	441.101	379.811		390.801		11.5202	9.90503	4.5064	3.91898	4.67484	2.6365	245.426	397.085	258.883	260.376	202.416	247.902				4.27982	3.88803	5.97698	24.5037	6.33761	4.4057	4.74137	6.32207	5.6779	5.88302	7.35377	3.8938	9.10511		3.12883	132.499	163.649		111.912	204.774	186.707
510										356.111
540		447.726
600	420.724		370.425	414.815	416.301	425.683	444.74	410.19	466.483	421.314	295.792	511.505	16.0808	18.4419	4.87564	4.00289	16.5552	11.6503	384.657	345.199		231.054	249.671	458.173	4.13594		6.99038	5.00991	2.93098	5.06134			4.4057	4.96795	6.08741	3.26687	4.58162	7.07744	4.94278	4.87564	8.37422	2.74693			180.262	145.761	207.35	205.237
660		544.073																																									229.968
proline accumulated in pmols
100ul of OD=1 bacteria samples

## Sheet: Figure 2B
time (sec)/strain	JE2						ΔproT						ΔputP
30	53.5256		35.4856	32.1789	89.945	37.1771	11.9839	12.8057	9.17327	46.9698	27.1933	16.3865	42.6796	54.4738	44.0049	30.2803	25.5745	23.4765
60	103.827	87.96	101.835	73.7019	131.924	113.838	25.4037	45.2805	23.8676		46.9711	123.496	114.926	88.4026	62.2512	57.2242	78.1253	84.8988
120	195.589	215.276	179.475	176.335	241.141	232.821	104.631	87.3279	53.4271	54.995	74.3181	123.342	187.48	198.642	116.139	142.147	155.889	141.582
150
240	267.998	363.923	302.822	326.868	232.459	392.897	179.93	165.417	93.5606	93.6387	145.742	171.588		308.646	251.613	263.959	220.296	130.495
300
360	301.81	352.924	291.219	333.986	271.327	359.481	189.448	147.229	151.286	153.62	167.69		323.276	300.31	272.144	274.113	183.58	270.712
390
420
480	369.703	398.782	354.406	425.351	374.087	328.038	151.401	150.878	86.1633	183.265	157.833	87.9554	296.156	332.875	242.358	302.346	197.922	226.337
510
540
600	338.267	462.278	400.514	522.115	407.945	434.966	171.134	184.21		204.101	112.074	103.293	307.625	370.931	219.311	223.959	185.388	372.784
proline accumulated in pmols
100ul of OD=1 bacteria samples

## Sheet: Figure 2C
time (sec)/strain	JE2										ΔopuC						ΔopuD						ΔproP
30	33.5312	36.0058			53.5256		49.9288	42.306	48.3225	54.805	38.7636	51.6026	37.9978	53.5168	35.1479	46.9421	40.7086	103.516		58.3535	38.2644	35.313	106.639	30.1982	125.298	23.1045	79.4041	57.4093
60	74.4224	111.268	81.0994	77.7004	103.827	87.96	109.294		97.6572	106.21	87.508	99.7717	88.6006	99.564	93.3785	85.7385	124.208	105.725		46.9436	81.5103	78.3616	85.5356	258.013	134.114	51.8401	76.8566	92.1415
120	128.755	187.051	177.141	176.15	195.589	215.276	162.41	143.16	174.468	242.397			149.882	166.459	173.78	168.804	153.895	261.446	107.775	178.326	154.336	158.227	156.926	200.096	153.39	151.007	133.595	207.119
150												233.513
240	256.461	354.579	389.838	309.374	267.998	363.923	257.267	318.672	262.88	407.415	308.492	254.424	243.253	227.435	224.497	260.105	347.877	506.301	263.651	234.008	331.521	360.189	351.018	442.791	373.967	391.525	308.859	387.82
300
360	314.729	422.025	330.76		301.81	352.924	270.238	406.038	325.657	394.53	308.465	305.817	282.73	270.67	243.615	314.426		514.154	360.944	408.292	389.421	338.787	394.338	427.742		445.973	337.712	561.424
390				358.272
420
480	335.613	438.535	429.646	348.388	369.703	398.782	337.405	453.373	312.351		305.022	372.861	268.572	324.32	183.325	319.844	301.023	539.357	386.656	377.131	333.241	395.436	389.042	424.418	401.806	420.594	421.062	418.219
510										316.308
540
600	404.894	479.819		364.986	338.267	462.278	408.708	516.874		454.748	360.058	414.282	283.264	304.917	321.713	337.481	366.323	576.02	402.527	412.369	380.021	465.592	531.413	455.643	432.247	375.338	446.162	463.164
proline accumulated in pmols
100ul of OD=1 bacteria samples

## Sheet: Figure 2D
	JE2																							penta						ΔproT					Δ4-proT					ΔputP						Δ4-putP
10 min	420.724	404.894	479.819	370.425	414.815	364.986	338.267	462.278	466.483	421.314	295.792	511.505	400.514	522.115	416.301	425.683	407.945	434.966	444.74	410.19	408.708	516.874	454.748	16.0808	18.4419	4.87564	4.00289	16.5552	11.6503	171.134	184.21	204.101	112.074	103.293	384.657	345.199	231.054	249.671	458.173	307.625	370.931	219.311	223.959	185.388	372.784	180.262	145.761	207.35	205.237
proline accumulated in pmols
100ul of OD=1 bacteria samples
[truncated: 33 more columns]

## Sheet: Figure 2E
time (sec)/strain	JE2 CDM			penta CDM			Δ4-proT CDM			Δ4-opuC CDM			Δ4-opuD CDM			Δ4-proP CDM			Δ4-putP CDM			JE2 CDM-P			penta CDM-P			Δ4-proT CDM-P			Δ4-opuC CDM-P			Δ4-opuD CDM-P			Δ4-proP CDM-P			Δ4-putP CDM-P
0	0.0957	0.091	0.0926	0.0953	0.0948	0.0911	0.0994	0.1009	0.0956	0.0872	0.0893	0.0957	0.1235	0.1224	0.1137	0.1216	0.1145	0.1084	0.1065	0.1061	0.1061	0.1008	0.106	0.1055	0.1022	0.099	0.0933	0.0943	0.0934	0.1006	0.1491	0.1322	0.13	0.1284	0.129	0.1584	0.118	0.1276	0.1201	0.1238	0.0986	0.1162
0.5	0.1203	0.1188	0.1164	0.1137	0.113	0.1078	0.1171	0.1166	0.1097	0.1019	0.1059	0.1082	0.1287	0.1289	0.1234	0.1278	0.1259	0.1261	0.1267	0.1232	0.1238	0.1167	0.1182	0.1122	0.1143	0.1124	0.1124	0.1092	0.1115	0.1151	0.1361	0.1312	0.1282	0.1284	0.1268	0.1321	0.1337	0.1306	0.1278	0.1328	0.1339	0.1337
1	0.1203	0.1164	0.115	0.1111	0.1103	0.1073	0.1158	0.1145	0.1108	0.104	0.1031	0.1071	0.1283	0.1273	0.1234	0.1289	0.1248	0.1243	0.1255	0.122	0.1216	0.1141	0.1143	0.1124	0.1133	0.1106	0.1109	0.1101	0.1109	0.1133	0.1339	0.129	0.127	0.126	0.1255	0.1277	0.1294	0.1361	0.1259	0.1298	0.1271	0.1338
1.5	0.1173	0.1146	0.1125	0.1106	0.1093	0.105	0.1163	0.1164	0.108	0.1015	0.1034	0.1077	0.1244	0.1246	0.1217	0.1241	0.1221	0.1238	0.1227	0.1199	0.1211	0.114	0.1125	0.1078	0.1108	0.1111	0.1094	0.1081	0.1072	0.114	0.13	0.1272	0.1252	0.1228	0.1222	0.1271	0.1267	0.1257	0.1243	0.1275	0.1247	0.1282
2	0.1205	0.1184	0.1163	0.1133	0.1114	0.1097	0.1199	0.1163	0.1109	0.1032	0.1033	0.108	0.1269	0.1271	0.1214	0.1292	0.1247	0.1229	0.1241	0.1223	0.124	0.1148	0.1143	0.1118	0.1153	0.1113	0.1098	0.1109	0.1115	0.1136	0.1326	0.1286	0.1252	0.1236	0.125	0.1268	0.1276	0.128	0.123	0.1269	0.1243	0.1192
2.5	0.1208	0.1191	0.1161	0.1141	0.1143	0.1108	0.1221	0.1158	0.1129	0.1036	0.1047	0.1104	0.1285	0.1265	0.1238	0.1293	0.1242	0.1231	0.1247	0.1229	0.1265	0.1147	0.1151	0.1129	0.1128	0.1107	0.1133	0.1121	0.1093	0.1151	0.1327	0.1275	0.1256	0.124	0.1247	0.124	0.1282	0.1266	0.1228	0.128	0.1255	0.1367
3	0.1216	0.1177	0.1153	0.1168	0.1129	0.1098	0.1288	0.1194	0.1141	0.1045	0.107	0.1095	0.127	0.1292	0.1238	0.1312	0.1256	0.124	0.1257	0.1254	0.1271	0.1176	0.1153	0.1113	0.1145	0.1126	0.1108	0.1125	0.1099	0.1148	0.1331	0.1305	0.1267	0.1259	0.1247	0.1258	0.1292	0.129	0.1245	0.1294	0.1274	0.129
3.5	0.1259	0.1289	0.1221	0.1203	0.1166	0.1147	0.1357	0.124	0.1195	0.1117	0.1064	0.1115	0.1283	0.1296	0.125	0.1358	0.1286	0.1276	0.1309	0.1275	0.1298	0.1151	0.1173	0.114	0.1169	0.1132	0.1132	0.1168	0.1121	0.1176	0.1373	0.1297	0.1256	0.1233	0.1248	0.1254	0.1288	0.1329	0.1265	0.132	0.1243	0.1337
4	0.1313	0.1408	0.1291	0.1248	0.125	0.1187	0.1504	0.1347	0.1287	0.1155	0.1089	0.1125	0.1298	0.1299	0.1298	0.1397	0.1289	0.1294	0.1363	0.1335	0.133	0.1246	0.1205	0.1192	0.1203	0.1162	0.1181	0.12	0.1248	0.1233	0.1409	0.1341	0.1289	0.1279	0.1262	0.1264	0.1342	0.1365	0.1298	0.1351	0.1244	0.1495
4.5	0.1443	0.1682	0.1569	0.1394	0.1437	0.1326	0.1806	0.1579	0.1498	0.1163	0.1169	0.1182	0.1329	0.1348	0.1327	0.1492	0.1357	0.1398	0.1502	0.1439	0.1502	0.1319	0.1319	0.1197	0.1234	0.1226	0.1263	0.1306	0.1174	0.131	0.1483	0.1387	0.1318	0.1299	0.1305	0.1305	0.1379	0.1365	0.1315	0.143	0.1301	0.1417
5	0.1776	0.1811	0.1698	0.1649	0.1476	0.1468	0.2253	0.1919	0.1809	0.1269	0.1282	0.1228	0.1382	0.1444	0.1414	0.1561	0.1504	0.1454	0.1625	0.1702	0.1773	0.1367	0.137	0.1273	0.1326	0.1287	0.1369	0.1498	0.1286	0.1508	0.1537	0.1454	0.1408	0.1378	0.1348	0.1328	0.1505	0.1504	0.1392	0.1651	0.1335	0.1483
5.5	0.2258	0.226	0.2077	0.183	0.1775	0.1571	0.2825	0.2415	0.2275	0.1503	0.1425	0.1406	0.1518	0.1605	0.1539	0.1824	0.1543	0.1567	0.1958	0.2103	0.2174	0.1614	0.1587	0.1519	0.1483	0.1439	0.1552	0.1779	0.1484	0.1806	0.1682	0.1563	0.1626	0.1575	0.1515	0.1369	0.1748	0.1708	0.1514	0.1946	0.1431	0.1699
6	0.2359	0.2787	0.2584	0.2201	0.2134	0.1876	0.3443	0.301	0.2877	0.1831	0.1679	0.1623	0.1711	0.169	0.1682	0.2214	0.1798	0.18	0.2445	0.2654	0.2741	0.1924	0.1906	0.1846	0.1742	0.1622	0.1859	0.2206	0.1777	0.2157	0.2027	0.1765	0.1705	0.1528	0.1587	0.1456	0.2095	0.2026	0.1728	0.24	0.1449	0.2009
6.5	0.2838	0.3319	0.3159	0.2622	0.2523	0.2306	0.4124	0.381	0.3679	0.224	0.2001	0.1993	0.205	0.1988	0.2009	0.2613	0.2138	0.2181	0.3023	0.3264	0.3463	0.2428	0.2389	0.2286	0.2161	0.1996	0.235	0.275	0.22	0.256	0.2449	0.209	0.1998	0.1779	0.1849	0.1612	0.264	0.2497	0.2096	0.3002	0.1741	0.2422
7	0.3378	0.3999	0.3718	0.3068	0.3042	0.2783	0.4733	0.4562	0.4383	0.2658	0.2414	0.2444	0.2538	0.2393	0.2407	0.3056	0.2592	0.2662	0.3609	0.4005	0.4131	0.3036	0.2986	0.2989	0.2669	0.2439	0.2885	0.3499	0.2823	0.3175	0.2992	0.253	0.2467	0.217	0.221	0.1897	0.326	0.3079	0.2643	0.3672	0.2116	0.2957
7.5	0.3967	0.4624	0.4275	0.358	0.3551	0.3301	0.5505	0.5318	0.511	0.3143	0.2916	0.2941	0.3066	0.2898	0.2861	0.3504	0.3127	0.3249	0.4195	0.4525	0.4617	0.3671	0.3616	0.3573	0.3286	0.3014	0.3488	0.4043	0.3461	0.3794	0.3512	0.3125	0.3071	0.2689	0.2643	0.229	0.3826	0.3671	0.3287	0.4176	0.259	0.3587
8	0.4591	0.5409	0.5006	0.3911	0.3984	0.379	0.6035	0.5998	0.5779	0.3597	0.3509	0.3431	0.3591	0.3503	0.3355	0.4012	0.3751	0.3843	0.4746	0.5101	0.5256	0.4163	0.403	0.4049	0.3723	0.3536	0.4032	0.4467	0.3974	0.4253	0.4057	0.3725	0.3729	0.327	0.3189	0.2856	0.4226	0.4071	0.3806	0.4614	0.3166	0.4101
8.5	0.5319	0.5975	0.5573	0.429	0.4375	0.4143	0.6209	0.62	0.6019	0.3981	0.3946	0.3804	0.3965	0.4013	0.3861	0.4418	0.4174	0.4271	0.5328	0.5619	0.5555	0.4629	0.4434	0.4484	0.415	0.3918	0.4363	0.4866	0.4419	0.4627	0.438	0.4081	0.4149	0.3795	0.3794	0.3362	0.4655	0.4487	0.4201	0.4965	0.3746	0.4493
9	0.5808	0.6264	0.5856	0.4698	0.4792	0.4575	0.6265	0.6232	0.6089	0.438	0.4358	0.4214	0.4373	0.4352	0.4248	0.4796	0.4553	0.4729	0.5608	0.5814	0.5759	0.4932	0.4663	0.4712	0.4561	0.4346	0.4776	0.4966	0.4754	0.4959	0.4716	0.4459	0.4528	0.4164	0.4191	0.374	0.4984	0.4822	0.4632	0.5056	0.4257	0.49
9.5	0.6039	0.6408	0.6021	0.4918	0.5044	0.4927	0.6299	0.6252	0.6122	0.472	0.4767	0.4518	0.4708	0.477	0.4682	0.5178	0.4972	0.5149	0.5813	0.6011	0.5933	0.4978	0.4672	0.4723	0.4829	0.4653	0.5018	0.499	0.4836	0.5007	0.4974	0.4782	0.4922	0.4587	0.4596	0.4113	0.5074	0.4946	0.4834	0.5075	0.468	0.5016
10	0.6165	0.645	0.6051	0.5014	0.5166	0.509	0.6299	0.6278	0.615	0.4836	0.4991	0.472	0.4839	0.5008	0.5058	0.5427	0.5241	0.5318	0.5976	0.6157	0.6134	0.4989	0.4705	0.4787	0.4884	0.4764	0.5131	0.5018	0.4849	0.5021	0.5039	0.4864	0.5086	0.488	0.4962	0.4465	0.512	0.4998	0.4877	0.5105	0.5058	0.5051
10.5	0.6235	0.6445	0.6061	0.5089	0.5246	0.5187	0.63	0.6295	0.6142	0.4904	0.5092	0.4775	0.4873	0.5102	0.5256	0.5514	0.5349	0.5387	0.6168	0.6321	0.6172	0.5008	0.4714	0.4814	0.4938	0.4814	0.5154	0.5015	0.4884	0.5026	0.5006	0.4909	0.513	0.4982	0.5132	0.4596	0.5161	0.5028	0.4913	0.5114	0.5169	0.5045
11	0.6197	0.638	0.6036	0.5127	0.5305	0.5252	0.6239	0.6225	0.6082	0.4976	0.5134	0.4755	0.4915	0.5102	0.5304	0.5559	0.5407	0.5433	0.6255	0.639	0.6108	0.5014	0.468	0.4815	0.4974	0.4824	0.5152	0.4978	0.4902	0.4989	0.4989	0.4922	0.5136	0.4989	0.5173	0.4624	0.5153	0.5037	0.4929	0.5095	0.5152	0.5037
11.5	0.6156	0.6367	0.599	0.5178	0.5377	0.5332	0.6163	0.6183	0.6044	0.5028	0.52	0.4814	0.4953	0.5138	0.5379	0.5611	0.5455	0.5493	0.6246	0.6328	0.6057	0.4997	0.467	0.4812	0.4991	0.4862	0.5187	0.4941	0.4892	0.4986	0.4977	0.4947	0.5161	0.5026	0.5208	0.4683	0.5144	0.5032	0.4947	0.5066	0.5153	0.5033
12	0.6105	0.6301	0.5951	0.5165	0.5385	0.5377	0.6086	0.6097	0.5969	0.5056	0.5237	0.4836	0.4948	0.5143	0.5401	0.5659	0.5495	0.5518	0.6195	0.6257	0.5989	0.495	0.4635	0.4758	0.4976	0.4858	0.5161	0.4869	0.4839	0.4924	0.4967	0.4923	0.5165	0.5048	0.523	0.4724	0.5086	0.4983	0.49	0.5026	0.5144	0.5021

## Sheet: Figure 2F
time (sec)/strain	JE2																penta						Δ3-proT putP						delta proT putP
30	58.6511		44.1439	36.1895	35.4856	32.1789	43.5283	36.9072	89.945	37.1771	36.9064	50.2683	49.9288	42.306	48.3225	54.805	1.75298	60.5513	11.245	5.3288	4.76686	2.34662	45.8672	57.2047	21.0543	33.5553	52.8261	66.9396	4.38786	2.15492	2.713	10.2009	30.9235	1.67307
60	87.9291	55.8244	103.852	113.666	101.835	73.7019	120.145	86.2678	131.924	113.838	90.5796	100.302	109.294		97.6572	106.21	4.70311	54.1712					111.389	121.892	56.9783	82.5631	83.4527	77.6982	32.9405	3.83055	4.36793	8.70873	3.45892	2.16183
120	197.996	100.091	145.347	155.832	179.475	176.335	199.759	230.573	241.141	232.821	282.818	219.267	162.41	143.16	174.468	242.397			7.82956	5.57216	2.75613	65.6686	152.903	234.46		184	214.375	216.263	4.61822	6.50934	4.59401	2.32414	14.0989	2.23702
150
240	332.899	233.203	301.352	335.546	302.822	326.868	279.355	421.865	232.459	392.897	282.543	337.661	257.267	318.672	262.88	407.415	5.65798	32.1854	4.52318	17.4214	2.91257	5.44324	375.345	353.233	382.803	355.141	333.811	386.455	5.06034	5.30556	4.32271	3.22847	7.94237	5.0474
300
360	333.735		328.798	368.126	291.219	333.986	301.652	387.534	271.327	359.481	362.539	354.119	270.238	406.038	325.657	394.53	15.6105	6.59385	3.22246	13.3514	2.60429	11.3788	320.726		335.967	443.635	346.185	330.24	4.373	7.66854	2.94813	15.3556	4.60563	3.47772
390
420		399.346		448.921
480	400.562		390.801		354.406	425.351	349.905	311.772	374.087	328.038	246.469	441.101	337.405	453.373	312.351		11.5202	9.90503	4.5064	3.91898	4.67484	2.6365	292.935	401.757	373.752	430.326	388.582	368.191	3.96802	6.31614	5.84199		8.06456	3.67511
510																316.308
540		447.726
600	420.724		295.792	511.505	400.514	522.115	416.301	425.683	407.945	434.966	444.74	410.19	408.708	516.874		454.748	16.0808	18.4419	4.87564	4.00289	16.5552	11.6503	431.435	485.338	363.441	438.372		360.491	4.06834		6.07712	5.56165	3.47772	4.32366
660		544.073
proline accumulated in pmols
100ul of OD=1 bacteria samples

## Sheet: Figure 2G
	JE2														penta						Δ3-proT putP					ΔproT ΔputP
10 min	420.724	295.792	511.505	400.514	522.115	416.301	425.683	407.945	434.966	444.74	410.19	408.708	516.874	454.748	16.0808	18.4419	4.87564	4.00289	16.5552	11.6503	431.435	485.338	363.441	438.372	360.491	4.06834	6.07712	5.56165	3.47772	4.32366

## Sheet: Figure 2H
time (sec)/strain	JE2 CDM			JE2 CDM-P			penta CDM			penta CDM-P			Δ3-proT putP CDM			Δ3-proT putP CDM-P			delta proT putP CDM			delta proT putP CDM-P
0	0.1165	0.0989	0.123	0.1025	0.1064	0.1054	0.1204	0.114	0.1211	0.1188	0.1214	0.1122	0.0977	0.0984	0.1043	0.1142	0.1138	0.1051	0.1035	0.0915	0.0974	0.1112	0.1121	0.0997
0.5	0.1074	0.0961	0.1088	0.1051	0.1185	0.108	0.1328	0.1075	0.1194	0.1069	0.1127	0.1319	0.092	0.0884	0.095	0.1053	0.1193	0.103	0.0962	0.0966	0.0901	0.1375	0.1321	0.1045
1	0.1193	0.112	0.1189	0.1237	0.1293	0.1244	0.1295	0.1109	0.1128	0.1357	0.1242	0.1231	0.1048	0.1008	0.1144	0.1364	0.1291	0.1208	0.1239	0.1048	0.0975	0.1243	0.1242	0.1217
1.5	0.111	0.1061	0.1133	0.1201	0.1237	0.1169	0.1157	0.1174	0.12	0.1261	0.1137	0.1252	0.0997	0.1041	0.1039	0.124	0.1224	0.1107	0.1218	0.1189	0.1148	0.133	0.1172	0.111
2	0.1171	0.1043	0.1216	0.1312	0.1154	0.1224	0.1223	0.1225	0.1319	0.1246	0.1259	0.1317	0.1094	0.1046	0.1127	0.1214	0.1267	0.1196	0.1129	0.1125	0.1029	0.1352	0.1124	0.1197
2.5	0.1243	0.1094	0.1293	0.1288	0.1141	0.1317	0.1299	0.1229	0.1379	0.1332	0.1473	0.1499	0.1105	0.1021	0.1128	0.1307	0.1219	0.1244	0.1165	0.1129	0.1055	0.1371	0.1229	0.1214
3	0.1352	0.1134	0.1436	0.1317	0.1278	0.1353	0.1392	0.1326	0.1488	0.1373	0.1557	0.1438	0.1178	0.1065	0.1213	0.141	0.1274	0.1214	0.1268	0.1199	0.1126	0.1499	0.1489	0.133
3.5	0.1518	0.1272	0.1646	0.1489	0.1418	0.14	0.154	0.1472	0.1634	0.1524	0.167	0.1603	0.1303	0.116	0.136	0.148	0.1405	0.1409	0.1399	0.1298	0.1243	0.1681	0.1593	0.1484
4	0.1766	0.1517	0.1907	0.1645	0.1639	0.1629	0.1712	0.1635	0.185	0.1656	0.1871	0.1729	0.1514	0.1319	0.1545	0.1703	0.1534	0.1654	0.1567	0.1471	0.1431	0.1925	0.1847	0.1596
4.5	0.2145	0.1919	0.2363	0.1898	0.1934	0.1815	0.1911	0.1852	0.2122	0.1856	0.2027	0.2026	0.1811	0.1589	0.1831	0.1939	0.179	0.1855	0.1795	0.171	0.1664	0.2255	0.2157	0.1865
5	0.2815	0.2593	0.3115	0.2199	0.2289	0.2138	0.2216	0.2173	0.2558	0.2157	0.2133	0.2321	0.2262	0.2049	0.2271	0.2145	0.2038	0.2125	0.2132	0.2081	0.2063	0.2425	0.238	0.2175
5.5	0.3801	0.3529	0.4085	0.2637	0.2759	0.2724	0.2676	0.2661	0.3156	0.2472	0.2543	0.2729	0.2972	0.2817	0.2975	0.2563	0.2484	0.269	0.2644	0.2638	0.2605	0.3135	0.295	0.2697
6	0.4749	0.4475	0.4998	0.3239	0.344	0.3505	0.3303	0.3257	0.3746	0.2938	0.2987	0.2886	0.3841	0.3759	0.3864	0.3194	0.314	0.3186	0.3256	0.3258	0.3222	0.3639	0.3509	0.3327
6.5	0.5673	0.5433	0.5839	0.4012	0.4053	0.4264	0.3908	0.3841	0.4263	0.355	0.3583	0.3276	0.4694	0.4655	0.4744	0.3828	0.3905	0.402	0.383	0.3857	0.3794	0.4193	0.4307	0.3836
7	0.6308	0.6025	0.6246	0.4392	0.4625	0.4628	0.4417	0.4323	0.4743	0.4034	0.4256	0.3843	0.5547	0.5458	0.5554	0.4112	0.4313	0.4598	0.4299	0.4369	0.4322	0.4664	0.4694	0.4418
7.5	0.648	0.6252	0.6479	0.5003	0.5206	0.5312	0.4862	0.4778	0.512	0.4499	0.4609	0.4359	0.5921	0.5841	0.5948	0.5088	0.4864	0.5083	0.4722	0.48	0.4742	0.5033	0.5158	0.495
8	0.6779	0.6514	0.6788	0.5376	0.5331	0.5486	0.5246	0.5174	0.5394	0.5015	0.5116	0.4741	0.6168	0.605	0.6115	0.5442	0.5151	0.5351	0.5024	0.5084	0.5036	0.5365	0.5265	0.5186
8.5	0.7048	0.6761	0.7	0.5591	0.5478	0.5655	0.5507	0.5397	0.5625	0.5442	0.5343	0.5014	0.6375	0.6236	0.6363	0.551	0.5096	0.496	0.5219	0.5283	0.5277	0.5445	0.5402	0.5478
9	0.7336	0.7008	0.7236	0.5795	0.5453	0.5606	0.581	0.565	0.5816	0.5488	0.5616	0.5261	0.6561	0.6407	0.655	0.5696	0.5197	0.5449	0.552	0.5519	0.5493	0.5722	0.5277	0.5572
9.5	0.7624	0.7225	0.7461	0.5771	0.5698	0.5816	0.6045	0.5898	0.5995	0.5636	0.5838	0.5498	0.6771	0.6577	0.672	0.5857	0.5378	0.5684	0.5686	0.5713	0.5675	0.5715	0.559	0.5618
10	0.7865	0.7448	0.7738	0.5898	0.5855	0.5844	0.6245	0.6043	0.6139	0.5976	0.5819	0.5678	0.7011	0.6733	0.6955	0.5968	0.5531	0.5666	0.5813	0.588	0.5871	0.5638	0.5983	0.5684
10.5	0.8081	0.7665	0.7958	0.5894	0.5809	0.5865	0.6423	0.6215	0.6317	0.5835	0.6118	0.5832	0.7257	0.6899	0.7174	0.6039	0.5643	0.5848	0.5946	0.6032	0.5971	0.538	0.5582	0.5939
11	0.824	0.7811	0.8124	0.5708	0.5882	0.6037	0.6617	0.635	0.6416	0.6219	0.6235	0.5912	0.7465	0.706	0.7404	0.6094	0.5745	0.5742	0.6024	0.6201	0.6112	0.5803	0.5935	0.5649
11.5	0.8331	0.8031	0.8256	0.5723	0.5933	0.5858	0.6739	0.6538	0.6554	0.6267	0.6279	0.6013	0.7705	0.7209	0.76	0.612	0.5834	0.5788	0.6158	0.6257	0.617	0.5613	0.6056	0.5724
12	0.843	0.8154	0.8381	0.5667	0.6082	0.5807	0.6846	0.6578	0.6748	0.6199	0.6279	0.6078	0.7928	0.7417	0.7767	0.6118	0.5858	0.601	0.6237	0.6299	0.6273	0.5698	0.6105	0.558

[truncated: 11 more sheets: Figure 3A, Figure 3B, Figure 3C, Figure 4A, Figre 4B, Figure 4C, Figure 4D, Figure 5A, Figure 5B, Figure 5C, Sheet3]
